# Supplementary material for: SGLT2 Inhibitor and GLP-1 Receptor Agonist Prescriptions in Newly Diagnosed Type 2 Diabetes Patients With Cardiorenal Risks: A Cross-Sectional Study
Source: J Diabetes Res. 2025 Nov 3;2025:6656982. doi: 10.1155/jdr/6656982 (PMC12602036; doi:10.1155/jdr/6656982)
Supplement: Supporting Information — Additional supporting information can be found online in the Supporting Information section. Supporting information includes three tables. Table S1 compares patient characteristics between subsamples with available BMI and/or eGFR data and the overall study population. Table S2 presents separate multivariable regression analyses for key subgroups (chronic ischemic heart disease, impaired kidney function, and severe obesity). Table S3 shows factors specifically associated with SGLT2 inhibitor prescribing. The STROBE checklist for cross-sectional studies documents adherence to reporting guidelines. [file 6656982.f1.zip]

Archive with 2 entries (2 files):
- STROBE-checklist-v4-cross-sectional.doc
- Supplement.docx
